# Supplementary material for: Low molecular weight components of pollen alter bronchial epithelial barrier functions
Source: Tissue Barriers. 2015 Jul 15;3(3):e1062316. doi: 10.1080/15476286.2015.1062316 (PMC4574901; doi:10.1080/15476286.2015.1062316)
Supplement: Supplemental_Files.zip [file ktib-03-03-1062316-s001.zip]

Archive with 7 entries (7 files):
- Supplemental Files/Supplemental Figure 1.jpg
- Supplemental Files/Supplemental Figure 2.jpg
- Supplemental Files/Supplemental Figure 3.jpg
- Supplemental Files/Supplemental Figure 4.jpg
- Supplemental Files/Supplemental Figure 5.jpg
- Supplemental Files/Supplemental Figure 6.jpg
- Supplemental Files/Supplemental Figure Captions.docx
